# Supplementary material for: Epidermal PPARγ Signaling as a Suppressor of Toll-like Receptor-Mediated Inflammation and Fibrosis: Relevance to Cutaneous Squamous Cell Carcinoma
Source: Int J Mol Sci. 2026 May 5;27(9):4136. doi: 10.3390/ijms27094136 (PMC13164369; doi:10.3390/ijms27094136)
Supplement: Supplementary file 1 [file ijms-27-04136-s001.zip]

Archive with 1 entries (1 files):
- ijms-4173714-supplementary.pdf
